# Supplementary material for: Model for compassion fatigue onset in cancer care nurses: focusing on patient traumatic events and nurses’ cognitive reactions
Source: BMC Nurs. 2025 Nov 21;24:1423. doi: 10.1186/s12912-025-04050-4 (PMC12639857; doi:10.1186/s12912-025-04050-4)
Supplement: Supplementary file 1 — Supplementary Material 1 [file 12912_2025_4050_MOESM1_ESM.xlsx]

## Sheet: Sheet1
Supplementary Table S1 Exploratory factor analysis of nurses’ cognitive reactions: standardized factor loadings
Items		F7	F6	F5	F4	F3	F2	F1
8	The patient’s sense of purpose in life has been taken away by the illness.	0.88	-0.17	0.08	0.08	0	-0.06	-0.08
21	The patient must be going through a difficult time.	0.77	0.08	0.09	-0.14	-0.03	-0.06	-0.04
2	Will those left behind be okay when the patient is gone?	0.71	-0.1	-0.15	0.12	-0.06	0.05	0.09
10	Is the patient’s mental and physical state okay?	0.65	0.08	-0.02	0.02	0	-0.15	0.19
13	If I were in the same position as the patient or their family, I would surely be tough.	0.62	0.07	-0.02	-0.14	0.01	0.14	0.03
23	My colleagues must be feeling the same kind of distress as I do.	0.49	-0.05	0.24	0.09	0.07	-0.04	0
22	Could I have handled things with the patient in a better way?	0.44	0.07	0.17	-0.07	0.05	-0.02	0.37
3	I want to understand the patient better.	0.42	0.32	-0.37	0.17	-0.02	-0.05	0.23
7	I must cherish the present moment and live it fully.	0.39	0.19	0.09	0.05	-0.04	0.07	-0.28
32	The family really cares deeply about the patient.	0.36	0.27	-0.04	-0.18	-0.11	0.12	0.02
18	I must be careful not to make the patient feel distressed by my words or behavior.	0.35	0.32	0.15	-0.04	-0.07	-0.12	0.09
4	As a nurse, I must not become overly emotionally involved with the patient or their family.	0.3	0	0.02	0.26	-0.02	0.09	0.03
33	I have to be helpful to the patient as a professional.	-0.01	0.79	-0.01	0.04	-0.01	0.02	0.02
34	Taking responsibility for the patient is my duty.	-0.11	0.74	0.04	0.06	0.01	-0.02	0.07
40	I want to support the patient and their family to the best of my ability.	0.3	0.55	-0.41	0.09	-0.04	-0.01	0.03
28	I want to share information about the patient and work together with my colleagues in providing care.	0.2	0.47	0	-0.11	0.17	0.03	-0.12
27	There is a limit to how much I can support the patient on my own.	-0.12	0.44	0.31	0.03	0.02	0.11	0.05
17	I must meet the expectations of my colleagues.	0.13	0.41	0.15	0.29	-0.06	-0.17	-0.01
29	I wish the patient would talk openly about what they are thinking instead of holding it in.	0.06	0.26	0	-0.03	0.22	0.17	0.14
11	I want to distance myself from the patient, even temporarily.	-0.03	-0.01	0.73	0.01	0.03	-0.16	0.15
39	I want to step away from nursing as a profession.	-0.15	-0.01	0.62	0.07	0.01	0	0.1
20	I do not want to see the patient’s condition deteriorate.	0.33	-0.05	0.57	-0.1	-0.01	0.01	0.05
9	I do not know how to respond appropriately to the patient and their family.	0.21	-0.03	0.45	-0.12	0	0.02	0.45
19	No one can really overcome cancer.	0.23	-0.03	0.33	0.07	0.02	0.16	-0.15
36	Colleagues should be more empathetic in their approach to the patient.	-0.05	0.12	-0.15	0.74	0.07	-0.06	-0.09
35	I do not want others to notice that I am getting emotionally involved with the patient.	-0.02	-0.04	0.07	0.7	-0.13	0.08	0.02
25	Things would work out better if done my way for the patient and their surroundings.	0.03	-0.01	-0.02	0.6	0.15	-0.06	-0.12
6	No one could possibly understand my suffering.	-0.04	-0.02	0.29	0.46	0.03	-0.03	0.05
26	I want someone to accept and understand my feelings.	-0.08	0.22	0.26	0.41	-0.08	0.1	0.01
12	I wish doctors would communicate with the patient more empathetically.	-0.07	0.04	0.05	0.02	0.87	-0.02	0.04
24	Doctors should consider the patient more thoroughly during treatment.	-0.09	0	0.07	-0.03	0.86	0.08	-0.03
5	I wish doctors would cooperate more with us in patient treatment.	0.04	0.05	-0.04	0.03	0.81	-0.05	0.03
16	I wish the family would act more in accordance with the patient’s wishes.	0.04	-0.11	0.04	0.31	0.33	0	0
30	What does it mean to die?	0.02	-0.04	-0.06	-0.02	0.06	0.79	-0.06
38	What would happen if I or my family were in the same situation as the patient?	0.05	0.13	-0.02	-0.11	-0.02	0.68	0.02
31	While the patient is fighting illnesses, is it okay for me to live happily?	-0.02	-0.08	0.07	0.31	-0.2	0.51	0
14	Did my family feel the same way as the patient when they were ill?	0.29	-0.07	-0.11	0.04	0.12	0.35	0.06
1	Other nurses might have done a better job than me.	0.05	0.11	0.3	-0.12	0.01	-0.06	0.63
15	I am not being helpful to the patient.	0.07	-0.15	0.46	-0.02	0.03	0.1	0.46
37	I am causing distress to the patient due to my inability to handle situations well.	-0.08	0.08	0.21	0.34	-0.04	0.14	0.34
SS loadings		4.9	3.16	3.02	2.64	2.53	1.83	1.79
Proportion Var		0.12	0.08	0.08	0.07	0.06	0.05	0.04
Cumulative Var		0.12	0.2	0.28	0.34	0.41	0.45	0.5
Factor Correlations		F7	F6	F5	F4	F3	F2	F1
F7		1
F6		0.71	1
F5		0.46	0.31	1
F4		0.42	0.39	0.54	1
F3		0.28	0.21	0.36	0.42	1
F2		0.67	0.5	0.6	0.53	0.25	1
F1		0.45	0.38	0.24	0.35	0.17	0.43	1
The values are standardized factor loadings from the exploratory factor analysis. Primary loadings are bolded. Items 15 and 37 also showed comparable loadings on F5 and F4, respectively; however, to preserve interpretability of the primary factors, these items were assigned to F1. EFA: exploratory factor analysis; F1–F7: factors 1–7
